# Supplementary material for: Intravenous thrombolysis for bioprosthetic valve thrombosis
Source: Eur Heart J. 2023 Jun 2;44(32):3104. doi: 10.1093/eurheartj/ehad303 (PMC10443654; doi:10.1093/eurheartj/ehad303)
Supplement: ehad303_Supplementary_Data [file ehad303_supplementary_data.zip]

Archive with 2 entries (2 files):
- Cine klep baseline.mp4
- Cine klep follow up.mp4
